# Supplementary material for: Solvent-Dependent Fluorescence Properties of CH2-bis(BODIPY)s
Source: Int J Mol Sci. 2022 Nov 19;23(22):14402. doi: 10.3390/ijms232214402 (PMC9695564; doi:10.3390/ijms232214402)
Supplement: Supplementary file 1 [file ijms-23-14402-s001.zip]

Archive with 1 entries (1 files):
- ijms-1999849-supplementary.pdf
